# Supplementary material for: Biodata Mobilisation of the Entomological Collections of the Schmalhausen Institute of Zoology of the National Academy of Sciences of Ukraine
Source: Biodivers Data J. 2025 May 8;13:e152004. doi: 10.3897/BDJ.13.e152004 (PMC12082117; doi:10.3897/BDJ.13.e152004)
Supplement: Supplementary material 1 — The number of occurrences, species and specimens of certain families in Ukraine and other countries of the world presented in this article. [file bdj-13-e152004-s001.xlsx]

## Sheet: Sheet2
		Braconidae			Chrysididae			Crabronidae			Eurytomidae			Ichneumonidae			Ormyridae			Sciaridae			Sphecidae			Syrphidae			Tortricidae			Torymidae
Country	Total occurrences	occurrences	species	specimens	occurrences	species	specimens	occurrences	species	specimens	occurrences	species	specimens	occurrences	species	specimens	occurrences	species	specimens	occurrences	species	specimens	occurrences	species	specimens	occurrences	species	specimens	occurrences	species	specimens	occurrences	species	specimens
Ukraine	11752	449	126	1648	2488	473	5908	569	160	570	256	164	1873	1921	385	3709	15	12	20	990	123	1036	173	38	173	2773	809	4359	1924	673	3851	194	137	965
Armenia	92	0	0	0	0	0	0	80	28	80	0	0	0	10	4	10	0	0	0	0	0	0	2	1	2	0	0	0	0	0	0	0	0	0
Azerbaijan	69	0	0	0	0	0	0	19	11	19	0	0	0	48	6	48	0	0	0	0	0	0	1	1	1	0	0	0	1	1	1	0	0	0
Belarus	70	0	0	0	0	0	0	2	1	2	0	0	0	4	3	4	0	0	0	0	0	0	0	0	0	0	0	0	64	19	71	0	0	0
China	1	0	0	0	0	0	0	1	1	1	0	0	0	0	0	0	0	0	0	0	0	0	0	0	0	0	0	0	0	0	0	0	0	0
Georgia	6	0	0	0	1	1	1	2	1	2	0	0	0	3	1	3	0	0	0	0	0	0	0	0	0	0	0	0	0	0	0	0	0	0
Hungary	2	0	0	0	0	0	0	0	0	0	0	0	0	1	1	1	0	0	0	1	1	1	0	0	0	0	0	0	0	0	0	0	0	0
Indonesia	18	0	0	0	0	0	0	0	0	0	0	0	0	18	1	18	0	0	0	0	0	0	0	0	0	0	0	0	0	0	0	0	0	0
Israel	6	0	0	0	0	0	0	0	0	0	0	0	0	6	2	6	0	0	0	0	0	0	0	0	0	0	0	0	0	0	0	0	0	0
Jordan	2	0	0	0	0	0	0	0	0	0	0	0	0	2	1	2	0	0	0	0	0	0	0	0	0	0	0	0	0	0	0	0	0	0
Kazakhstan	198	0	0	0	0	0	0	147	45	147	0	0	0	43	7	43	0	0	0	0	0	0	6	3	6	0	0	0	2	2	2	0	0	0
Kyrgyzstan	30	0	0	0	0	0	0	26	10	26	0	0	0	1	1	1	0	0	0	0	0	0	2	2	2	0	0	0	1	1	1	0	0	0
Madagascar	1	0	0	0	0	0	0	0	0	0	0	0	0	1	1	1	0	0	0	0	0	0	0	0	0	0	0	0	0	0	0	0	0	0
Moldova	55	0	0	0	0	0	0	5	5	5	0	0	0	50	5	50	0	0	0	0	0	0	0	0	0	0	0	0	0	0	0	0	0	0
Mongolia	11	0	0	0	0	0	0	11	4	11	0	0	0	0	0	0	0	0	0	0	0	0	0	0	0	0	0	0	0	0	0	0	0	0
Peru	3	0	0	0	0	0	0	0	0	0	0	0	0	3	1	3	0	0	0	0	0	0	0	0	0	0	0	0	0	0	0	0	0	0
Russia	275	0	0	0	0	0	0	165	52	165	0	0	0	94	11	109	0	0	0	0	0	0	3	3	3	0	0	0	13	11	16	0	0	0
Tajikistan	42	0	0	0	0	0	0	25	13	25	0	0	0	11	5	11	0	0	0	0	0	0	6	3	6	0	0	0	0	0	0	0	0	0
Turkmenistan	66	0	0	0	0	0	0	49	19	49	0	0	0	5	4	5	0	0	0	0	0	0	12	6	12	0	0	0	0	0	0	0	0	0
Uzbekistan	3	0	0	0	0	0	0	2	1	2	0	0	0	0	0	0	0	0	0	0	0	0	1	1	1	0	0	0	0	0	0	0	0	0
N/A	11	0	0	0	0	0	0	11	4	11	0	0	0	0	0	0	0	0	0	0	0	0	0	0	0	0	0	0	0	0	0	0	0	0
Total	12713	449	126	1648	2489	474	5909	1114	355	1115	256	164	1873	2221	436 species plus 24 specimens from genus Enicospilus	4024	15	12	20	991	124	1037	206	58	206	2773	809	4359	2005	707	3942	194	137	965
